# Supplementary material for: ﻿Chaomyia, a new monotypic genus of Tachininae from the Qinghai-Tibet Plateau, China (Arthropoda, Insecta, Diptera, Tachinidae)
Source: Zookeys. 2025 May 5;1236:283–95. doi: 10.3897/zookeys.1236.141122 (PMC12070068; doi:10.3897/zookeys.1236.141122)
Supplement: XML Treatment for Chaomyia [file zookeys.1236.141122-treatment1.xml]

<!DOCTYPE tp:taxon-treatment
  PUBLIC "-//TaxonX//DTD Taxonomic Treatment Publishing DTD v0 20100105//EN" "tax-treatment-NSO.dtd">
<tp:taxon-treatment xmlns:tp="http://www.plazi.org/taxpub"><tp:treatment-meta><kwd-group><label>Taxon classification</label><kwd>
              <named-content content-type="kingdom">Animalia</named-content>
            </kwd><kwd>
              <named-content content-type="order">Diptera</named-content>
            </kwd><kwd>
              <named-content content-type="family">Tachinidae</named-content>
            </kwd></kwd-group><mixed-citation publication-type="journal"><person-group><name><surname>Liu</surname><given-names>Xusheng</given-names></name><name><surname>Ji</surname><given-names>Jiayi</given-names></name><name><surname>Lai</surname><given-names>Youpeng</given-names></name><name><surname>Zhang</surname><given-names>Dong</given-names></name><name><surname>Cerretti</surname><given-names>Pierfilippo</given-names></name><name><surname>Zhang</surname><given-names>Chuntian</given-names></name></person-group><article-title>﻿<italic><tp:taxon-name><tp:taxon-name-part taxon-name-part-type="genus" reg="Chaomyia">Chaomyia</tp:taxon-name-part></tp:taxon-name></italic>, a new monotypic genus of <tp:taxon-name><tp:taxon-name-part taxon-name-part-type="subfamily">Tachininae</tp:taxon-name-part></tp:taxon-name> from the Qinghai-Tibet Plateau, China (<tp:taxon-name><tp:taxon-name-part taxon-name-part-type="phylum">Arthropoda</tp:taxon-name-part></tp:taxon-name>, <tp:taxon-name><tp:taxon-name-part taxon-name-part-type="class">Insecta</tp:taxon-name-part></tp:taxon-name>, <tp:taxon-name><tp:taxon-name-part taxon-name-part-type="order">Diptera</tp:taxon-name-part></tp:taxon-name>, <tp:taxon-name><tp:taxon-name-part taxon-name-part-type="family">Tachinidae</tp:taxon-name-part></tp:taxon-name>)</article-title><source>Zookeys</source><day>05</day><month>05</month><year>2025</year><volume>1236</volume><fpage>283</fpage><lpage>295</lpage><pub-id pub-id-type="doi">10.3897/zookeys.1236.141122</pub-id></mixed-citation></tp:treatment-meta><tp:nomenclature><label>﻿</label><tp:taxon-name>
            <object-id xmlns:xlink="http://www.w3.org/1999/xlink" content-type="arpha" xlink:type="simple">30639744-4486-5C35-9FC0-A8C9EEDA3517</object-id>
            <tp:taxon-name-part taxon-name-part-type="genus" reg="Chaomyia">Chaomyia</tp:taxon-name-part>
            <object-id xmlns:xlink="http://www.w3.org/1999/xlink" content-type="zoobank" xlink:type="simple">https://zoobank.org/FEC2D23C-9C66-4491-84E9-F48DA6D8B414</object-id>
          </tp:taxon-name><tp:taxon-authority>C. Zhang &amp; Cerretti</tp:taxon-authority><tp:taxon-status xmlns:xlink="http://www.w3.org/1999/xlink" xlink:type="simple">gen. nov.</tp:taxon-status><xref ref-type="fig" rid="F2">Figs 2</xref><xref ref-type="fig" rid="F3">, 3</xref><xref ref-type="fig" rid="F4">, 4</xref></tp:nomenclature><tp:treatment-sec sec-type="type species" id="SECID0EDJAC"><title>Type species.</title><p><italic><tp:taxon-name><tp:taxon-name-part taxon-name-part-type="genus" reg="Chaomyia">Chaomyia</tp:taxon-name-part><tp:taxon-name-part taxon-name-part-type="species" reg="qinghaiensis">qinghaiensis</tp:taxon-name-part></tp:taxon-name></italic> C. Zhang &amp; Cerretti, sp. nov., by present designation.</p></tp:treatment-sec><tp:treatment-sec sec-type="remarks" id="SECID0EUJAC"><title>Remarks.</title><p>Tribe Affiliation. <italic><tp:taxon-name><tp:taxon-name-part taxon-name-part-type="genus" reg="Chaomyia">Chaomyia</tp:taxon-name-part><tp:taxon-name-part taxon-name-part-type="species" reg="qinghaiensis">qinghaiensis</tp:taxon-name-part></tp:taxon-name></italic> gen. &amp; sp. nov. exhibits several characteristic morphological features, including a strongly protruding lower facial margin, which is well visible in front of vibrissal angle, a bare prosternum, and preapical anterodorsal seta of the fore tibia only slightly shorter than the preapical dorsal seta. Moreover, its male terminalia display a tergite 6 that is not longitudinally divided into hemitergites, a weakly sclerotized lateroventral area of distiphallus, and basiphallus that runs nearly parallel to distiphallus. This combination of likely derived character states is consistent with the assignment of the genus to the subfamily <tp:taxon-name><tp:taxon-name-part taxon-name-part-type="subfamily">Tachininae</tp:taxon-name-part></tp:taxon-name> (<xref ref-type="bibr" rid="B17">Tschorsnig and Herting 1994</xref>; <xref ref-type="bibr" rid="B2">Cerretti et al. 2014</xref>).</p><p>Recent phylogenetic reconstructions based on molecular data support <tp:taxon-name><tp:taxon-name-part taxon-name-part-type="subfamily">Tachininae</tp:taxon-name-part></tp:taxon-name> as a monophyletic group, with the exclusion of <tp:taxon-name><tp:taxon-name-part taxon-name-part-type="tribe">Macquartini</tp:taxon-name-part></tp:taxon-name> and <tp:taxon-name><tp:taxon-name-part taxon-name-part-type="tribe">Myiophasiini</tp:taxon-name-part></tp:taxon-name>, a clade of parasitoids of beetle larvae that is widely distributed globally (<xref ref-type="bibr" rid="B15">Stireman et al. 2019</xref>). Adult <tp:taxon-name><tp:taxon-name-part taxon-name-part-type="tribe">Macquartiini</tp:taxon-name-part></tp:taxon-name> and <tp:taxon-name><tp:taxon-name-part taxon-name-part-type="tribe">Myiophasiini</tp:taxon-name-part></tp:taxon-name> share having males with strongly narrow frons, a body ground color which is mostly black and, although very variable, a male phallus lacking a sclerotize medioventral sclerite, and cerci not fused into a syncercus. <italic><tp:taxon-name><tp:taxon-name-part taxon-name-part-type="genus" reg="Chaomyia">Chaomyia</tp:taxon-name-part></tp:taxon-name></italic> has male cerci fused into a syncercus, membranous posterior sclerite of distiphallus, well-developed anepimeral seta, male hypandial arms that are posteromedially fused and completely encircle the base of the phallus, male epandrium with setae dorsally, and a distinctly shaped medioventral sclerite of the distiphallus (see <xref ref-type="bibr" rid="B8">O’Hara 2002</xref>, who described this as the anterior sclerite of the distiphallus). For these reasons, we think <italic><tp:taxon-name><tp:taxon-name-part taxon-name-part-type="genus" reg="Chaomyia">Chaomyia</tp:taxon-name-part></tp:taxon-name></italic> cannot be assigned to either of these two tribes.</p><p><italic><tp:taxon-name><tp:taxon-name-part taxon-name-part-type="genus" reg="Chaomyia">Chaomyia</tp:taxon-name-part></tp:taxon-name></italic> shares most of the putative synapomorphies identified by <xref ref-type="bibr" rid="B8">O’Hara (2002)</xref> supporting the monophyly of the tachinine tribe <tp:taxon-name><tp:taxon-name-part taxon-name-part-type="tribe">Polideini</tp:taxon-name-part></tp:taxon-name>. However, it lacks certain diagnostic features: the male surstylus in <italic><tp:taxon-name><tp:taxon-name-part taxon-name-part-type="genus" reg="Chaomyia">Chaomyia</tp:taxon-name-part></tp:taxon-name></italic> is nearly bare apically, rather than bearing spine-like setae; male sternite 5 possesses micropubescence along the inner margin of the posteromedian cleft, rather than distinct microspines; and the posterior thoracic spiracle is not uniformly haired on both sides but instead is covered by flap-like setulae originating only from its posterior margin. We interpret these morphological differences as evidence that <italic><tp:taxon-name><tp:taxon-name-part taxon-name-part-type="genus" reg="Chaomyia">Chaomyia</tp:taxon-name-part></tp:taxon-name></italic> could represent a member of the <tp:taxon-name><tp:taxon-name-part taxon-name-part-type="tribe">Polideini</tp:taxon-name-part></tp:taxon-name>, pending confirmation of its phylogenetic position through molecular data.</p><p>In the key to Palaearctic genera by <xref ref-type="bibr" rid="B18">Tschorsnig and Richter (1998</xref>: 756, 772, 777), our specimens key out to <italic><tp:taxon-name><tp:taxon-name-part taxon-name-part-type="genus" reg="Synactia">Synactia</tp:taxon-name-part></tp:taxon-name></italic> Villeneuve of the tribe <tp:taxon-name><tp:taxon-name-part taxon-name-part-type="tribe">Ernestiini</tp:taxon-name-part></tp:taxon-name>. However, <italic><tp:taxon-name><tp:taxon-name-part taxon-name-part-type="genus" reg="Synactia">Synactia</tp:taxon-name-part></tp:taxon-name></italic> differs from <italic><tp:taxon-name><tp:taxon-name-part taxon-name-part-type="genus" reg="Chaomyia">Chaomyia</tp:taxon-name-part></tp:taxon-name></italic> in several respects, including: densely hairy eyes, facial ridge with setae on lower 2/5 to 2/3, lower facial margin not protruding forward, arista thickened on basal 1/2 or more, R<sub>4+5</sub> with setulae at the base, and median excavation of syntergite 1+2 reaching to hind margin. Given these differences, <italic><tp:taxon-name><tp:taxon-name-part taxon-name-part-type="genus" reg="Chaomyia">Chaomyia</tp:taxon-name-part></tp:taxon-name></italic> cannot be confidently placed within <italic><tp:taxon-name><tp:taxon-name-part taxon-name-part-type="genus" reg="Synactia">Synactia</tp:taxon-name-part></tp:taxon-name></italic> or most other members of <tp:taxon-name><tp:taxon-name-part taxon-name-part-type="tribe">Ernestiini</tp:taxon-name-part></tp:taxon-name>. Nevertheless, the available morphological evidence provisionally supports the assignment of <italic><tp:taxon-name><tp:taxon-name-part taxon-name-part-type="genus" reg="Chaomyia">Chaomyia</tp:taxon-name-part></tp:taxon-name></italic> to either the tribe <tp:taxon-name><tp:taxon-name-part taxon-name-part-type="tribe">Polideini</tp:taxon-name-part></tp:taxon-name> or <tp:taxon-name><tp:taxon-name-part taxon-name-part-type="tribe">Ernestiini</tp:taxon-name-part></tp:taxon-name>, pending further study.</p></tp:treatment-sec><tp:treatment-sec sec-type="Evidence supporting Chaomyia as new genus" id="SECID0EOPAC"><title>Evidence supporting <italic><tp:taxon-name><tp:taxon-name-part taxon-name-part-type="genus" reg="Chaomyia">Chaomyia</tp:taxon-name-part></tp:taxon-name></italic> as new genus.</title><p>Following a thorough examination and comparison of <italic><tp:taxon-name><tp:taxon-name-part taxon-name-part-type="genus" reg="Chaomyia">C.</tp:taxon-name-part><tp:taxon-name-part taxon-name-part-type="species" reg="qinghaiensis">qinghaiensis</tp:taxon-name-part></tp:taxon-name></italic> sp. nov. with both collection material and scientific literature (<xref ref-type="bibr" rid="B4">Crosskey 1976</xref>; <xref ref-type="bibr" rid="B20">Wood 1987</xref>; <xref ref-type="bibr" rid="B18">Tschorsnig and Richter 1998</xref>; <xref ref-type="bibr" rid="B21">Wood and Zumbado 2010</xref>; <xref ref-type="bibr" rid="B1">Cerretti et al. 2012</xref>), we conclude that it exhibits a unique combination of morphological traits among <tp:taxon-name><tp:taxon-name-part taxon-name-part-type="subfamily">Tachininae</tp:taxon-name-part></tp:taxon-name>. This combination of characters is considered apomorphic, providing a strong justification for the establishment of a new genus to accommodate the species from Halejing.</p></tp:treatment-sec><tp:treatment-sec sec-type="description" id="SECID0EBBAE"><title>Description.</title><p><bold>Male and female.</bold> Small-sized tachinid flies.</p><p><bold><italic>Head</italic></bold> (Fig. <xref ref-type="fig" rid="F2">2A, B, E, F</xref>). Eyes nearly bare, with sparse very short ommatrichia. Frons 1.26–1.41 (male) and 1.33–1.60 (female) of eye width. Frontal vitta slightly narrower than fronto-orbital plate in front of ocellar triangle. Parafacial bare, at most as wide as postpedicel in anterior view. Face without facial carina; lower margin of face distinctly protruding forward in front of vibrissal angle and visible in lateral view. Gena 0.5–0.6 of eye height. Fronto-orbital plate with 5–7 inclinate frontal setae; 4–5 outer orbital setae, anterior one or two proclinate, posterior two or three lateroclinate in male; 4 outer orbital setae, anterior one proclinate and posterior three lateroclinate in female. Occiput with only black hairs behind postocular row, ventral part bulging. Arista bare, thickened at basal 1/3 to 2/5. Palpus about 3/4 as long as postpedicel, with 2–3 apical setae. Prementum 7–8 times as long as wide. Labellum small.</p><fig id="F2" position="float" orientation="portrait"><object-id xmlns:xlink="http://www.w3.org/1999/xlink" content-type="doi" xlink:type="simple">10.3897/zookeys.1236.141122.figure2</object-id><object-id xmlns:xlink="http://www.w3.org/1999/xlink" content-type="arpha" xlink:type="simple">68D6C035-E8CD-56E3-AFDE-5D3D14F0D323</object-id><label>Figure 2.</label><caption><p><italic><tp:taxon-name><tp:taxon-name-part taxon-name-part-type="genus" reg="Chaomyia">Chaomyia</tp:taxon-name-part><tp:taxon-name-part taxon-name-part-type="species" reg="qinghaiensis">qinghaiensis</tp:taxon-name-part></tp:taxon-name></italic> sp. nov. <bold>A–D</bold>, ♂; <bold>E–H</bold>, ♀. <bold>A, E, C, G</bold> head and body in lateral view <bold>B, F</bold> head in anterior view <bold>D, H</bold> body in dorsal views. Scale bars 0.5 mm (<bold>A, B, E, F</bold>); 1.0 mm (<bold>C</bold>, <bold>D</bold>, <bold>G</bold>, <bold>H</bold>).</p></caption><graphic xmlns:xlink="http://www.w3.org/1999/xlink" xlink:href="zookeys-1236-283_article-141122__-g002.jpg" position="float" orientation="portrait" xlink:type="simple" id="oo_1322679.jpg"><uri content-type="original_file" xlink:type="simple">https://binary.pensoft.net/fig/1322679</uri></graphic></fig><p><bold><italic>Thorax</italic></bold> (Fig. <xref ref-type="fig" rid="F2">2C, D, G, H</xref>). Body densely covered with yellowish pruinosity. Prosternum bare. Postpronotal lobe with two setae and some hairs; first postsutural supra-alar seta about as long as the first postsutural intra-alar seta; one anepimeral seta extending to posterior margin of upper calypter. Scutellum entirely black, with 3 pairs of marginal setae, subapical scutellar seta not extending back to apices of strong crossed apical scutellar setae. Spiracles dark and small; posterior spiracle posterior fringe visibly larger than anterior fringe, proepimeral setae directed upward. Base of vein R<sub>4+5</sub> with 2–4 small setulae dorsally and ventrally.</p><p><bold><italic>Wing</italic></bold> membrane around crossveins r-m and dm-cu darkened. Vein M evenly bent, bluntly angled, extending to wing margin making cell r<sub>4+5</sub> closed at wing margin or merged to vein R<sub>4+5</sub> to form a very short petiole.</p><p><bold><italic>Leg.</italic></bold> Fore claws and pulvilli shorter than 5<sup>th</sup> tarsomere. Fore tibia with 2–3 short anterodorsal, 2 posterior and 1 posterodorsal setae, preapical anterodorsal seta approximately as long as preapical dorsal seta or just slightly shorter. Hind tibia with 2 preapical dorsal setae, preapical anteroventral seta about as long as preapical posteroventral seta.</p><p><bold><italic>Abdomen</italic>.</bold> Mid-dorsal depression on abdominal syntergite 1+2 not reaching to hind margin. Syntergites 1+2 to tergite 4 each with dark transverse band only on lateral posterior 1/4–1/5. Sternite 1 hairy; the other sternites exposed.</p><p><bold><italic>Male terminalia</italic></bold> (Fig. <xref ref-type="fig" rid="F3">3A–H</xref>). Tergite 6 not divided medially into two hemitergites. In ventral view, sternite 5 nearly square with a deep, U-shaped median cleft which is approximately 1/2 length of the sternite; lateral lobe of sternite 5 with an inner protrusion bluntly rounded apically. In caudal view, cerci fused to form a syncercus, narrowed on apical 2/3 and pointed, not separated apically; surstylus narrowed and bent inwardly and blunt apically. In lateral view, syncercus longer than surstylus, bent backward apically; surstylus thick, bluntly round apically, without teeth or spines apically. Hypandrium broadly expanded posteriorly on both sides, hypandrial arms narrowly fused dorsally; pregonite broad, lobe-like; postgonite pointed apically; phallus well developed, basiphallus with a weakly sclerotized epiphallus in distal position; medioventral ridge of distiphallus present and well developed; lateroventral region of the distiphallus membranous, ejaculatory apodeme large and process fan-shaped.</p><fig id="F3" position="float" orientation="portrait"><object-id xmlns:xlink="http://www.w3.org/1999/xlink" content-type="doi" xlink:type="simple">10.3897/zookeys.1236.141122.figure3</object-id><object-id xmlns:xlink="http://www.w3.org/1999/xlink" content-type="arpha" xlink:type="simple">49C603C0-540F-564F-841C-FC7D5E0DF7AF</object-id><label>Figure 3.</label><caption><p><italic><tp:taxon-name><tp:taxon-name-part taxon-name-part-type="genus" reg="Chaomyia">Chaomyia</tp:taxon-name-part><tp:taxon-name-part taxon-name-part-type="species" reg="qinghaiensis">qinghaiensis</tp:taxon-name-part></tp:taxon-name></italic> sp. nov. <bold>A–H</bold>, ♂, <bold>A, E; B, F</bold> cerci, surstyli and epandrium of male in caudal and lateral views <bold>C, G</bold> phallus (aedeagal apodeme, ejaculatory apodeme, hypandrium, epiphallus, pregonite, postgonite, basiphallus and distiphallus) of male in lateral view <bold>D, H</bold> sternite 5 in ventral view. Scale bars: 0.1 mm.</p></caption><graphic xmlns:xlink="http://www.w3.org/1999/xlink" xlink:href="zookeys-1236-283_article-141122__-g003.jpg" position="float" orientation="portrait" xlink:type="simple" id="oo_1322680.jpg"><uri content-type="original_file" xlink:type="simple">https://binary.pensoft.net/fig/1322680</uri></graphic></fig><p><bold><italic>Female terminalia</italic></bold> (Fig. <xref ref-type="fig" rid="F4">4</xref>). Sternite 5 nearly square, with median and posterior setae; tergites 6–8 not divided into 2 hemiterigites, with a row of strong setulae; sternites 6–8 with posterior setulae.</p><fig id="F4" position="float" orientation="portrait"><object-id xmlns:xlink="http://www.w3.org/1999/xlink" content-type="doi" xlink:type="simple">10.3897/zookeys.1236.141122.figure4</object-id><object-id xmlns:xlink="http://www.w3.org/1999/xlink" content-type="arpha" xlink:type="simple">D29192A3-60FA-58E8-8E26-99DD36FA7F18</object-id><label>Figure 4.</label><caption><p><italic><tp:taxon-name><tp:taxon-name-part taxon-name-part-type="genus" reg="Chaomyia">Chaomyia</tp:taxon-name-part><tp:taxon-name-part taxon-name-part-type="species" reg="qinghaiensis">qinghaiensis</tp:taxon-name-part></tp:taxon-name></italic> sp. nov. ♀ Female abdomen in ventral view <bold>A</bold> postabdomen <bold>B</bold> abdomen <bold>C</bold> postabdomen in detail, st = sternite, tg = tergite, sternites 5, 6, 7, 8 and tergites 6, 7, 8.</p></caption><graphic xmlns:xlink="http://www.w3.org/1999/xlink" xlink:href="zookeys-1236-283_article-141122__-g004.jpg" position="float" orientation="portrait" xlink:type="simple" id="oo_1322681.jpg"><uri content-type="original_file" xlink:type="simple">https://binary.pensoft.net/fig/1322681</uri></graphic></fig></tp:treatment-sec><tp:treatment-sec sec-type="distribution" id="SECID0E3GAE"><title>Distribution.</title><p>China: Halejing, 3178.7 m, Haiyan County, Haibei Prefecture, Qinghai Province (Fig. <xref ref-type="fig" rid="F1">1</xref>).</p></tp:treatment-sec><tp:treatment-sec sec-type="etymology" id="SECID0EGHAE"><title>Etymology.</title><p>The genus name is formed by the name of Chao Cheiming (= Zhao Jianming), a late Chinese dipterologist, plus the Greek <italic>myia</italic>, meaning “fly”, in memory of Chao’s great contributions to <tp:taxon-name><tp:taxon-name-part taxon-name-part-type="family">Tachinidae</tp:taxon-name-part></tp:taxon-name> taxonomy of China. <italic><tp:taxon-name><tp:taxon-name-part taxon-name-part-type="genus" reg="Chaomyia">Chaomyia</tp:taxon-name-part></tp:taxon-name></italic> is treated as feminine.</p></tp:treatment-sec><tp:treatment-sec><!--Section generated to contain objects referenced in tp:taxon-treatment.--><fig id="F1" position="float" orientation="portrait"><object-id xmlns:xlink="http://www.w3.org/1999/xlink" content-type="doi" xlink:type="simple">10.3897/zookeys.1236.141122.figure1</object-id><object-id xmlns:xlink="http://www.w3.org/1999/xlink" content-type="arpha" xlink:type="simple">A1DC683F-8206-5A83-980E-EAE266EE0024</object-id><label>Figure 1.</label><caption><p>Type locality (Halejing, 3178.7 m, Haiyan County, Haibei Prefecture) of <italic><tp:taxon-name><tp:taxon-name-part taxon-name-part-type="genus" reg="Chaomyia">Chaomyia</tp:taxon-name-part><tp:taxon-name-part taxon-name-part-type="species" reg="qinghaiensis">qinghaiensis</tp:taxon-name-part></tp:taxon-name></italic> sp. nov. from Qinghai, China.</p></caption><graphic xmlns:xlink="http://www.w3.org/1999/xlink" xlink:href="zookeys-1236-283_article-141122__-g001.jpg" position="float" orientation="portrait" xlink:type="simple" id="oo_1322678.jpg"><uri content-type="original_file" xlink:type="simple">https://binary.pensoft.net/fig/1322678</uri></graphic></fig></tp:treatment-sec><ref-list><ref id="B17"><mixed-citation xmlns:xlink="http://www.w3.org/1999/xlink" xlink:type="simple"><person-group><name name-style="western"><surname>Tschorsnig</surname><given-names>H-P</given-names></name><name name-style="western"><surname>Herting</surname><given-names>B</given-names></name></person-group> (<year>1994</year>) <article-title>Die Raupenfliegen (<tp:taxon-name><tp:taxon-name-part taxon-name-part-type="order">Diptera</tp:taxon-name-part></tp:taxon-name>: <tp:taxon-name><tp:taxon-name-part taxon-name-part-type="family">Tachinidae</tp:taxon-name-part></tp:taxon-name>) Mitteleuropas: Bestimmungstabellen und Angaben zur Verbreitung und Ökologie der einzelnen Arten.</article-title><source>Stuttgarter Beiträge zur Naturkunde Serie A (Biologie)</source><volume>506</volume>: <fpage>1</fpage>–<lpage>170</lpage>.</mixed-citation></ref><ref id="B2"><mixed-citation xmlns:xlink="http://www.w3.org/1999/xlink" xlink:type="simple"><person-group><name name-style="western"><surname>Cerretti</surname><given-names>P</given-names></name><name name-style="western"><surname>O’Hara</surname><given-names>J</given-names></name><name name-style="western"><surname>Wood</surname><given-names>DM</given-names></name><name name-style="western"><surname>Shima</surname><given-names>H</given-names></name><name name-style="western"><surname>Inclan</surname><given-names>DJ</given-names></name><name name-style="western"><surname>Stireman</surname><given-names>JO III</given-names></name></person-group> (<year>2014</year>) <article-title>Signal through the noise? Phylogeny of the <tp:taxon-name><tp:taxon-name-part taxon-name-part-type="family">Tachinidae</tp:taxon-name-part></tp:taxon-name> (<tp:taxon-name><tp:taxon-name-part taxon-name-part-type="order">Diptera</tp:taxon-name-part></tp:taxon-name>) as inferred from morphological evidence.</article-title><source>Systematic Entomology</source><volume>39</volume>: <fpage>335</fpage>–<lpage>353</lpage>. <ext-link xlink:href="10.1111/syen.12062" ext-link-type="doi" xlink:type="simple">https://doi.org/10.1111/syen.12062</ext-link></mixed-citation></ref><ref id="B15"><mixed-citation xmlns:xlink="http://www.w3.org/1999/xlink" xlink:type="simple"><person-group><name name-style="western"><surname>Stireman</surname><given-names>JO III</given-names></name><name name-style="western"><surname>Cerretti</surname><given-names>P</given-names></name><name name-style="western"><surname>O’Hara</surname><given-names>JE</given-names></name><name name-style="western"><surname>Blaschke</surname><given-names>JD</given-names></name><name name-style="western"><surname>Moulton</surname><given-names>JK</given-names></name></person-group> (<year>2019</year>) Molecular phylogeny and evolution of world <tp:taxon-name><tp:taxon-name-part taxon-name-part-type="family">Tachinidae</tp:taxon-name-part></tp:taxon-name> (<tp:taxon-name><tp:taxon-name-part taxon-name-part-type="order">Diptera</tp:taxon-name-part></tp:taxon-name>). Molecular Phylogenetics and Evolution 139: 106358. <ext-link xlink:href="10.1016/j.ympev.2018.12.002" ext-link-type="doi" xlink:type="simple">https://doi.org/10.1016/j.ympev.2018.12.002</ext-link></mixed-citation></ref><ref id="B8"><mixed-citation xmlns:xlink="http://www.w3.org/1999/xlink" xlink:type="simple"><person-group><name name-style="western"><surname>O’Hara</surname><given-names>JE</given-names></name></person-group> (<year>2002</year>) <article-title>Revision of the <tp:taxon-name><tp:taxon-name-part taxon-name-part-type="tribe">Polideini</tp:taxon-name-part></tp:taxon-name> (<tp:taxon-name><tp:taxon-name-part taxon-name-part-type="family">Tachinidae</tp:taxon-name-part></tp:taxon-name>) of America north of Mexico. Studia Dipterologica.</article-title><source>Supplement</source><volume>10</volume>: <fpage>1</fpage>–<lpage>170</lpage>.</mixed-citation></ref><ref id="B18"><mixed-citation xmlns:xlink="http://www.w3.org/1999/xlink" xlink:type="simple"><person-group><name name-style="western"><surname>Tschorsnig</surname><given-names>HP</given-names></name><name name-style="western"><surname>Richter</surname><given-names>VA</given-names></name></person-group> (<year>1998</year>) <article-title>Family <tp:taxon-name><tp:taxon-name-part taxon-name-part-type="family">Tachinidae</tp:taxon-name-part></tp:taxon-name>.</article-title> In: <person-group><name name-style="western"><surname>Papp</surname><given-names>L</given-names></name><name name-style="western"><surname>Darvas</surname><given-names>B</given-names></name></person-group> (<role>Eds</role>) <issue-title>Contributions to a Manual of Palaearctic Diptera (with special reference to flies of economic importance).</issue-title><source>Vol. 3. Higher <tp:taxon-name><tp:taxon-name-part taxon-name-part-type="suborder">Brachycera</tp:taxon-name-part></tp:taxon-name>. Science Herald, Budapest</source>, <fpage>691</fpage>–<lpage>827</lpage>.</mixed-citation></ref><ref id="B4"><mixed-citation xmlns:xlink="http://www.w3.org/1999/xlink" xlink:type="simple"><person-group><name name-style="western"><surname>Crosskey</surname><given-names>RW</given-names></name></person-group> (<year>1976</year>) <article-title>A taxonomic conspectus of the <tp:taxon-name><tp:taxon-name-part taxon-name-part-type="family">Tachinidae</tp:taxon-name-part></tp:taxon-name> (<tp:taxon-name><tp:taxon-name-part taxon-name-part-type="order">Diptera</tp:taxon-name-part></tp:taxon-name>) of the Oriental Region. Bulletin of the British Museum (Natural History) Entomology.</article-title><source>Supplement</source><volume>26</volume>: <fpage>1</fpage>–<lpage>357</lpage>. <ext-link xlink:href="10.5962/p.78194" ext-link-type="doi" xlink:type="simple">https://doi.org/10.5962/p.78194</ext-link></mixed-citation></ref><ref id="B20"><mixed-citation xmlns:xlink="http://www.w3.org/1999/xlink" xlink:type="simple"><person-group><name name-style="western"><surname>Wood</surname><given-names>DM</given-names></name></person-group> (<year>1987</year>) <article-title><tp:taxon-name><tp:taxon-name-part taxon-name-part-type="family">Tachinidae</tp:taxon-name-part></tp:taxon-name>.</article-title> In: <person-group><name name-style="western"><surname>McAlpine</surname><given-names>JF</given-names></name><name name-style="western"><surname>Peterson</surname><given-names>BV</given-names></name><name name-style="western"><surname>Shewell</surname><given-names>GE</given-names></name><name name-style="western"><surname>Teskey</surname><given-names>HJ</given-names></name><name name-style="western"><surname>Vockeroth</surname><given-names>JR</given-names></name><name name-style="western"><surname>Wood</surname><given-names>DM</given-names></name></person-group> (<role>Eds</role>) <issue-title>Manual of Nearctic Diptera.</issue-title><source>Vol. 2. Agriculture Canada Monograph 28</source>, <fpage>1193</fpage>–<lpage>1269</lpage>.</mixed-citation></ref><ref id="B21"><mixed-citation xmlns:xlink="http://www.w3.org/1999/xlink" xlink:type="simple"><person-group><name name-style="western"><surname>Wood</surname><given-names>DM</given-names></name><name name-style="western"><surname>Zumbado</surname><given-names>MA</given-names></name></person-group> (<year>2010</year>) <article-title><tp:taxon-name><tp:taxon-name-part taxon-name-part-type="family">Tachinidae</tp:taxon-name-part></tp:taxon-name> (tachinid flies, parasitic flies).</article-title> In: <person-group><name name-style="western"><surname>Brown</surname><given-names>BV</given-names></name><name name-style="western"><surname>Borkent</surname><given-names>A</given-names></name><name name-style="western"><surname>Cumming</surname><given-names>JM</given-names></name><name name-style="western"><surname>Wood</surname><given-names>DM</given-names></name><name name-style="western"><surname>Woodley</surname><given-names>NE</given-names></name><name name-style="western"><surname>Zumbado</surname><given-names>MA</given-names></name></person-group> (<role>Eds</role>) <issue-title>Manual of Central American Diptera.</issue-title><source>Vol. 2. NRC Research Press, Ottawa</source>, <fpage>1343</fpage>–<lpage>1417</lpage>.</mixed-citation></ref><ref id="B1"><mixed-citation xmlns:xlink="http://www.w3.org/1999/xlink" xlink:type="simple"><person-group><name name-style="western"><surname>Cerretti</surname><given-names>P</given-names></name><name name-style="western"><surname>Tschorsnig</surname><given-names>HP</given-names></name><name name-style="western"><surname>Lopresti</surname><given-names>M</given-names></name><name name-style="western"><surname>Di Giovanni</surname><given-names>F</given-names></name></person-group> (<year>2012</year>) <article-title>MOSCHweb – a matrix-based interactive key to the genera of the Palaearctic <tp:taxon-name><tp:taxon-name-part taxon-name-part-type="family">Tachinidae</tp:taxon-name-part></tp:taxon-name> (<tp:taxon-name><tp:taxon-name-part taxon-name-part-type="class">Insecta</tp:taxon-name-part></tp:taxon-name>, <tp:taxon-name><tp:taxon-name-part taxon-name-part-type="order">Diptera</tp:taxon-name-part></tp:taxon-name>).</article-title><source>ZooKeys</source><volume>205</volume>: <fpage>5</fpage>–<lpage>18</lpage>. <ext-link xlink:href="10.3897/zookeys.205.3409" ext-link-type="doi" xlink:type="simple">https://doi.org/10.3897/zookeys.205.3409</ext-link></mixed-citation></ref></ref-list></tp:taxon-treatment>
