# Supplementary material for: ﻿Chaomyia, a new monotypic genus of Tachininae from the Qinghai-Tibet Plateau, China (Arthropoda, Insecta, Diptera, Tachinidae)
Source: Zookeys. 2025 May 5;1236:283–95. doi: 10.3897/zookeys.1236.141122 (PMC12070068; doi:10.3897/zookeys.1236.141122)
Supplement: XML Treatment for Chaomyia qinghaiensis [file zookeys.1236.141122-treatment2.xml]

<!DOCTYPE tp:taxon-treatment
  PUBLIC "-//TaxonX//DTD Taxonomic Treatment Publishing DTD v0 20100105//EN" "tax-treatment-NSO.dtd">
<tp:taxon-treatment xmlns:tp="http://www.plazi.org/taxpub"><tp:treatment-meta><kwd-group><label>Taxon classification</label><kwd>
              <named-content content-type="kingdom">Animalia</named-content>
            </kwd><kwd>
              <named-content content-type="order">Diptera</named-content>
            </kwd><kwd>
              <named-content content-type="family">Tachinidae</named-content>
            </kwd></kwd-group><mixed-citation publication-type="journal"><person-group><name><surname>Liu</surname><given-names>Xusheng</given-names></name><name><surname>Ji</surname><given-names>Jiayi</given-names></name><name><surname>Lai</surname><given-names>Youpeng</given-names></name><name><surname>Zhang</surname><given-names>Dong</given-names></name><name><surname>Cerretti</surname><given-names>Pierfilippo</given-names></name><name><surname>Zhang</surname><given-names>Chuntian</given-names></name></person-group><article-title>﻿<italic><tp:taxon-name><tp:taxon-name-part taxon-name-part-type="genus" reg="Chaomyia">Chaomyia</tp:taxon-name-part></tp:taxon-name></italic>, a new monotypic genus of <tp:taxon-name><tp:taxon-name-part taxon-name-part-type="subfamily">Tachininae</tp:taxon-name-part></tp:taxon-name> from the Qinghai-Tibet Plateau, China (<tp:taxon-name><tp:taxon-name-part taxon-name-part-type="phylum">Arthropoda</tp:taxon-name-part></tp:taxon-name>, <tp:taxon-name><tp:taxon-name-part taxon-name-part-type="class">Insecta</tp:taxon-name-part></tp:taxon-name>, <tp:taxon-name><tp:taxon-name-part taxon-name-part-type="order">Diptera</tp:taxon-name-part></tp:taxon-name>, <tp:taxon-name><tp:taxon-name-part taxon-name-part-type="family">Tachinidae</tp:taxon-name-part></tp:taxon-name>)</article-title><source>Zookeys</source><day>05</day><month>05</month><year>2025</year><volume>1236</volume><fpage>283</fpage><lpage>295</lpage><pub-id pub-id-type="doi">10.3897/zookeys.1236.141122</pub-id></mixed-citation></tp:treatment-meta><tp:nomenclature><label>﻿</label><tp:taxon-name>
            <object-id xmlns:xlink="http://www.w3.org/1999/xlink" content-type="arpha" xlink:type="simple">59C557A5-2B64-5B9D-A44A-B4B2EB520DF0</object-id>
            <tp:taxon-name-part taxon-name-part-type="genus" reg="Chaomyia">Chaomyia</tp:taxon-name-part>
            <tp:taxon-name-part taxon-name-part-type="species" reg="qinghaiensis">qinghaiensis</tp:taxon-name-part>
            <object-id xmlns:xlink="http://www.w3.org/1999/xlink" content-type="zoobank" xlink:type="simple">https://zoobank.org/F2E04888-2975-4ED7-AFFA-D9D639849793</object-id>
          </tp:taxon-name><tp:taxon-authority>C. Zhang &amp; Cerretti</tp:taxon-authority><tp:taxon-status xmlns:xlink="http://www.w3.org/1999/xlink" xlink:type="simple">sp. nov.</tp:taxon-status><xref ref-type="fig" rid="F2">Figs 2</xref><xref ref-type="fig" rid="F3">, 3</xref><xref ref-type="fig" rid="F4">, 4</xref></tp:nomenclature><tp:treatment-sec sec-type="material" id="SECID0EQJAE"><title>Material examined.</title><p><bold><italic>Holotype</italic></bold>: China • ♂ (<abbrev xmlns:xlink="http://www.w3.org/1999/xlink" content-type="institution" xlink:title="Insect Collection of Shenyang Normal University" id="ABBRID0E2JAE" xlink:type="simple">SYNU</abbrev>-QH 230001); Qinghai Province; Haiyan County, Haibei Tibetan Autonomous Prefecture, Halejing Mongolian Village; <named-content xmlns:xlink="http://www.w3.org/1999/xlink" content-type="dwc:verbatimCoordinates" xlink:type="simple"><named-content content-type="geo-json" specific-use="{&#34;type&#34;:&#34;Point&#34;,&#34;coordinates&#34;:[100.997700,37.034200]}" id="NCID0EDKAE" xlink:type="simple">37.0342°N, 100.9977°E</named-content></named-content>; 3178.7 m elev., 5.IX.2023; Malaise trap-Jiayi Ji (<abbrev xmlns:xlink="http://www.w3.org/1999/xlink" content-type="institution" xlink:title="Insect Collection of Shenyang Normal University" id="ABBRID0EHKAE" xlink:type="simple">SYNU</abbrev>). <bold><italic>Paratypes</italic></bold>: • 4 ♂ 4 ♀ (<abbrev xmlns:xlink="http://www.w3.org/1999/xlink" content-type="institution" xlink:title="Insect Collection of Shenyang Normal University" id="ABBRID0EPKAE" xlink:type="simple">SYNU</abbrev>-QH 230002-9), same data as holotype (Fig. <xref ref-type="fig" rid="F1">1</xref>).</p></tp:treatment-sec><tp:treatment-sec sec-type="diagnosis" id="SECID0EYKAE"><title>Diagnosis.</title><p>Eyes nearly bare. Head and body densely covered with yellowish pruinosity. Frons more than eye width in both sexes, fronto-orbital plate of male with 5 to 7 inclinate frontal setae, 1~2 proclinate outer orbital setae and 2~3 lateroclinate outer orbital setae, gena height 0.5–0.6 of eye height, lower facial margin distinctly protruding forward, occiput with only black setulae. Wing with dark clouded at crossveins r-m and dm-cu. Male fore claws and pulvilli shorter than 5<sup>th</sup> tarsomere. Mid-dorsal depression of abdominal syntergite 1+2 extending on basal half, sternites well exposed.</p></tp:treatment-sec><tp:treatment-sec sec-type="description" id="SECID0EALAE"><title>Description.</title><p><bold>Male.</bold> Body length 4.5–5.2 mm.</p><p><bold><italic>Head</italic></bold> (Fig. <xref ref-type="fig" rid="F2">2A, B</xref>). Eyes nearly bare, with only sparsely whitish short ommatrichia. Frontal vitta reddish brown. Frontal-orbital plate and parafacial covered with yellow pruinosity. Gena reddish brown. Antenna and arista black. Palpus dark brown. Prementum gleaming black. Frons 1.26–1.41 times of eye width. Frontal vitta slightly narrower than fronto-orbital plate in front of ocellar triangle. Parafacial bare, at most as wide as postpedicel in frontal view, as wide as postpedicel in lateral view. Median facial carina absent, lower facial margin distinctly protruding forward in front of vibrissal angle. Gena height about as long as postpedicel, 0.5–0.6 of eye height; genal dilation well developed. Fronto-orbital plate wide, with 2 rows of setae, 5 to 7 inclinate frontal setae, reaching on parafacial, the middle of pedicel; 1–2 proclinate outer orbital setae and 2–3 lateroclinate outer orbital setae; 2 ocellar setae situated between the anterior and posterior ocelli, proclinate, well developed, nearly as long as frontal setae close to ocellar triangle. Inner vertical seta about 0.7 of eye height; outer vertical seta 2/3–3/4 as long as inner vertical seta. Facial ridge more or less straight, with more or less erect short setae on lower 1/3. Vibrissa inserted level with lower facial margin or below, slightly longer than subvibrissal setae; subvibrissal ridge with 4–5 strong subvibrissal setae mixed with some fine setulae. Postpedicel 2.0–2.3 times as long as pedicel; pedicel with 1 long seta on dorsal surface, which is slightly longer than pedicel. Arista thickened on basal 1/3 to 2/5, about as long as antenna, 2<sup>nd</sup> aristomere 2.0–2.5 times as long as wide. Palpus filiform, not apically enlarged, about 3/4 as long as postpedicel, with 2–3 apical setae. Prementum 7–8 times as long as its diameter. Labellum small.</p><p><bold><italic>Thorax</italic></bold> (Fig. <xref ref-type="fig" rid="F2">2C, D</xref>). Scutum covered with yellow pruinosity and four dark longitudinal vittae on dorsum, presutural inner vitta about 1/4 as wide as pruinose portion between inner and outer vittae, presutural outer vittae approximately triangular; inner vittae only on anterior 1/3 of postsutural scutum. Two presutural and 2 postsutural acrostichal setae; 2 presutural and 3 postsutural dorsocentral setae; 2 postsutural intra-alar setae separated by a distance greater than the distance between the first seta and the suture; first postsutural supra-alar seta slightly longer than notopleural setae, about as long as the first postsutural intra-alar seta. Scutellum with 3 pairs of marginal setae, subapical scutellar seta not extending back to level of apices of strong crossed apical scutellar setae and tilted upwards by 30–60°. Prosternum bare; postpronotal lobe with two setae; proepisternum bare; anepisternum with two antero-upper weak setae and a row of 4–6 posterior setae. Anepimeron with 1 seta extending to anterior 1/2 of lower calypter; katepisternum with 3 setae (2 anterior and 1 posterior, anterior-lower one weaker) with 3 seta-like hairs between anterior and posterior setae. Katepimeron bare. Anatergite below calypter and katatergite bare. Posterior spiracle small and posterior fringe visibly larger than anterior fringe. Postmetacoxal area membranous.</p><p><bold><italic>Wing</italic></bold> long and narrow, hyaline, brownish. Tegula and basicosta dark brown. Second costal section bare ventrally, costal spine short or absent. Base of R<sub>4+5</sub> with 2–4 small setulae dorsally and ventrally. Relative lengths of 2<sup>nd</sup>, 3<sup>rd</sup> and 4<sup>th</sup> costal sectors approximately 1:4:2. Vein M evenly bent, bluntly angled, extending to wing margin, making cell r<sub>4+5</sub> closed or short petiolate. Costal sector 4 distinctly longer than costal sector 6. Section of vein M between r-m and dm-cu about as long as section between dm-cu and bend of M. Crossvein dm-cu nearly straight and not exceptionally oblique. Section of vein M between dm-cu and bend at least 2 times distance between the bend and wing posterior margin. Vein CuA<sub>1</sub> bare. Lower calypters milky white with yellowish, bare on dorsal surface, inner edge of lower calypters close to outer edge of scutellum, its outer margin not strongly convex. Halter brownish yellow, only darker at apex and larger than posterior spiracle.</p><p><bold><italic>Leg</italic></bold> dark brown. Fore claws and pulvilli shorter than 5<sup>th</sup> tarsomere. Fore tibia with 2–3 short anterodorsal, 2 posterior and 1 posterodorsal setae, preapical anterodorsal seta slightly shorter or approximately as long as preapical dorsal seta or just slightly shorter. Mid femur with 1 anterior, 1 preapical dorsal seta and a row of posteroventral setae on basal half; mid tibia with 2 anterodorsal, 2–3 posterior and 1 ventral setae. Hind coxa bare on posterodorsal surface; hind femur separately with a row of anteroventral, posteroventral setae and anterodorsal setae, 2 posterodorsal setae on apical 1/3; hind tibia with 3–4 anterodorsal, 3 posterodorsal and 2 ventral setae, 2 preapical dorsal setae, preapical anteroventral seta about as long as preapical posteroventral seta.</p><p><bold><italic>Abdomen</italic></bold> long ovate, almost covered with grayish-yellow pruinosity, tergites not fused dorsally, syntergite 1+2 to tergite 4 each with dark transverse band on lateral posterior 1/5. Mid-dorsal depression of syntergite 1+2 extending on the proximal half, syntergite 1+2 with 2 median marginal and 1–3 lateral marginal setae. Tergite 3 with 2 median marginal and 2 weak median discal setae, 1 pair of lateral marginal and 2 pairs of lateral discal setae. Tergite 4 with a row of marginal setae, 2 median discal and 2 pairs of lateral discal setae. Tergite 5 inverted trapezoid-like, approximately the same length as tergite 4, with a row of a marginal setae, 2 median discal setae, 2–3 pairs of lateral discal setae. Ventral surface of tergites 4 and 5 covered with thin decumbent hairs on a shiny, non-pruinose cuticle. Sternite 1 hairy, the other sternites exposed; sternites 2 to 4 each with 3–4 setae on posterior portion. Sternite 5 and male terminalia are the same as generic descriptions as shown in Fig. <xref ref-type="fig" rid="F3">3A–H</xref>.</p><p><bold>Female</bold> (Figs <xref ref-type="fig" rid="F2">2E–H</xref>; <xref ref-type="fig" rid="F4">4</xref>). Frons 1.33–1.60 of eye width. Parafacial equal or slightly wider than postpedicel in frontal view, wider than postpedicel in lateral view. Gena higher than antennal length in lateral view. Six pairs of frontal setae. Postpedicel 1.5–2.0 times as long as pedicel. Mid tibia with 4–5 posterodorsal setae. Hind tibia with 2–3 ventral setae. Abdominal syntergite 1+2 without median marginal seta; tergite 5 inverted cone-like. Other features are same as in male.</p></tp:treatment-sec><tp:treatment-sec sec-type="distribution" id="SECID0ETNAE"><title>Distribution.</title><p>China: Halejing, 3178.7 m, Haiyan County, Haibei Prefecture, Qinghai Province (Fig. <xref ref-type="fig" rid="F1">1</xref>).</p></tp:treatment-sec><tp:treatment-sec sec-type="etymology" id="SECID0E4NAE"><title>Etymology.</title><p>The species name is taken from the type locality, Qinghai Province, China. Adjective.</p></tp:treatment-sec><tp:treatment-sec><!--Section generated to contain objects referenced in tp:taxon-treatment.--><fig id="F2" position="float" orientation="portrait"><object-id xmlns:xlink="http://www.w3.org/1999/xlink" content-type="doi" xlink:type="simple">10.3897/zookeys.1236.141122.figure2</object-id><object-id xmlns:xlink="http://www.w3.org/1999/xlink" content-type="arpha" xlink:type="simple">68D6C035-E8CD-56E3-AFDE-5D3D14F0D323</object-id><label>Figure 2.</label><caption><p><italic><tp:taxon-name><tp:taxon-name-part taxon-name-part-type="genus" reg="Chaomyia">Chaomyia</tp:taxon-name-part><tp:taxon-name-part taxon-name-part-type="species" reg="qinghaiensis">qinghaiensis</tp:taxon-name-part></tp:taxon-name></italic> sp. nov. <bold>A–D</bold>, ♂; <bold>E–H</bold>, ♀. <bold>A, E, C, G</bold> head and body in lateral view <bold>B, F</bold> head in anterior view <bold>D, H</bold> body in dorsal views. Scale bars 0.5 mm (<bold>A, B, E, F</bold>); 1.0 mm (<bold>C</bold>, <bold>D</bold>, <bold>G</bold>, <bold>H</bold>).</p></caption><graphic xmlns:xlink="http://www.w3.org/1999/xlink" xlink:href="zookeys-1236-283_article-141122__-g002.jpg" position="float" orientation="portrait" xlink:type="simple" id="oo_1322679.jpg"><uri content-type="original_file" xlink:type="simple">https://binary.pensoft.net/fig/1322679</uri></graphic></fig><fig id="F3" position="float" orientation="portrait"><object-id xmlns:xlink="http://www.w3.org/1999/xlink" content-type="doi" xlink:type="simple">10.3897/zookeys.1236.141122.figure3</object-id><object-id xmlns:xlink="http://www.w3.org/1999/xlink" content-type="arpha" xlink:type="simple">49C603C0-540F-564F-841C-FC7D5E0DF7AF</object-id><label>Figure 3.</label><caption><p><italic><tp:taxon-name><tp:taxon-name-part taxon-name-part-type="genus" reg="Chaomyia">Chaomyia</tp:taxon-name-part><tp:taxon-name-part taxon-name-part-type="species" reg="qinghaiensis">qinghaiensis</tp:taxon-name-part></tp:taxon-name></italic> sp. nov. <bold>A–H</bold>, ♂, <bold>A, E; B, F</bold> cerci, surstyli and epandrium of male in caudal and lateral views <bold>C, G</bold> phallus (aedeagal apodeme, ejaculatory apodeme, hypandrium, epiphallus, pregonite, postgonite, basiphallus and distiphallus) of male in lateral view <bold>D, H</bold> sternite 5 in ventral view. Scale bars: 0.1 mm.</p></caption><graphic xmlns:xlink="http://www.w3.org/1999/xlink" xlink:href="zookeys-1236-283_article-141122__-g003.jpg" position="float" orientation="portrait" xlink:type="simple" id="oo_1322680.jpg"><uri content-type="original_file" xlink:type="simple">https://binary.pensoft.net/fig/1322680</uri></graphic></fig><fig id="F4" position="float" orientation="portrait"><object-id xmlns:xlink="http://www.w3.org/1999/xlink" content-type="doi" xlink:type="simple">10.3897/zookeys.1236.141122.figure4</object-id><object-id xmlns:xlink="http://www.w3.org/1999/xlink" content-type="arpha" xlink:type="simple">D29192A3-60FA-58E8-8E26-99DD36FA7F18</object-id><label>Figure 4.</label><caption><p><italic><tp:taxon-name><tp:taxon-name-part taxon-name-part-type="genus" reg="Chaomyia">Chaomyia</tp:taxon-name-part><tp:taxon-name-part taxon-name-part-type="species" reg="qinghaiensis">qinghaiensis</tp:taxon-name-part></tp:taxon-name></italic> sp. nov. ♀ Female abdomen in ventral view <bold>A</bold> postabdomen <bold>B</bold> abdomen <bold>C</bold> postabdomen in detail, st = sternite, tg = tergite, sternites 5, 6, 7, 8 and tergites 6, 7, 8.</p></caption><graphic xmlns:xlink="http://www.w3.org/1999/xlink" xlink:href="zookeys-1236-283_article-141122__-g004.jpg" position="float" orientation="portrait" xlink:type="simple" id="oo_1322681.jpg"><uri content-type="original_file" xlink:type="simple">https://binary.pensoft.net/fig/1322681</uri></graphic></fig><fig id="F1" position="float" orientation="portrait"><object-id xmlns:xlink="http://www.w3.org/1999/xlink" content-type="doi" xlink:type="simple">10.3897/zookeys.1236.141122.figure1</object-id><object-id xmlns:xlink="http://www.w3.org/1999/xlink" content-type="arpha" xlink:type="simple">A1DC683F-8206-5A83-980E-EAE266EE0024</object-id><label>Figure 1.</label><caption><p>Type locality (Halejing, 3178.7 m, Haiyan County, Haibei Prefecture) of <italic><tp:taxon-name><tp:taxon-name-part taxon-name-part-type="genus" reg="Chaomyia">Chaomyia</tp:taxon-name-part><tp:taxon-name-part taxon-name-part-type="species" reg="qinghaiensis">qinghaiensis</tp:taxon-name-part></tp:taxon-name></italic> sp. nov. from Qinghai, China.</p></caption><graphic xmlns:xlink="http://www.w3.org/1999/xlink" xlink:href="zookeys-1236-283_article-141122__-g001.jpg" position="float" orientation="portrait" xlink:type="simple" id="oo_1322678.jpg"><uri content-type="original_file" xlink:type="simple">https://binary.pensoft.net/fig/1322678</uri></graphic></fig></tp:treatment-sec></tp:taxon-treatment>
